# Supplementary material for: Genome-wide DNA methylation of Munro’s microabscess reveals the epigenetic regulation in the pathogenesis of psoriasis
Source: Front Immunol. 2022 Dec 8;13:1057839. doi: 10.3389/fimmu.2022.1057839 (PMC9773074; doi:10.3389/fimmu.2022.1057839)
Supplement: Supplementary file 2 [file Table_1.xlsx]

## Sheet: Sheet1
Supplementary Table 1: The most remarkable hypermethylated and hypomethylated DMSs
Probe	Gene symbol1	DeltaBeta2	adjust P-value	Methylation status	114 samples	21 samples
cg06936779	PIP5K1A	0.167978	1.21*10-11	Hypermethylation	Yes	Yes
cg06662428	PAOX	0.119433	9.89*10-4	Hypermethylation	Yes	Yes
cg23237765	C7orf2	0.119124	7.38*10-3	Hypermethylation	Yes	Yes
cg09107055	C16orf87	0.112932	2.02*10-4	Hypermethylation	Yes	Yes
cg20646500	UBR2	0.112109	6.53*10-3	Hypermethylation	Yes	Yes
cg03623288	OR2G6	0.110805	1.81*10-5	Hypermethylation	Yes	Yes
cg15500907	LAMA4	0.104645	3.28*10-2	Hypermethylation	Yes	No
cg25030018	STATH	0.10184	4.66*10-5	Hypermethylation	Yes	No
cg19453726	C2CD3	0.10049	4.02*10-6	Hypermethylation	Yes	Yes
cg04117076	-	0.0996255	4.26*10-5	Hypermethylation	Yes	No
cg12977937	-	0.0995915	8.48*10-3	Hypermethylation	Yes	Yes
cg14009504	PCNX	0.0971356	4.14*10-4	Hypermethylation	Yes	Yes
cg15604046	TRHDE	0.0933381	6.97*10-4	Hypermethylation	Yes	Yes
cg03338185	-	0.0923712	4.24*10-3	Hypermethylation	Yes	Yes
cg19288514	CRYBB3	0.0921487	5.81*10-5	Hypermethylation	Yes	Yes
cg07637658	PPP1R13L	-0.132664	4.20*10-8	Hypomethylation	Yes	No
cg25354716	CRTAP	-0.124801	4.20*10-8	Hypomethylation	Yes	No
cg26112390	GOLGA2L1	-0.108517	7.77*10-11	Hypomethylation	Yes	Yes
cg20368377	-	-0.0870223	8.81*10-6	Hypomethylation	Yes	Yes
cg17424859	-	-0.0867445	1.77*10-5	Hypomethylation	Yes	Yes
cg16786640	DOK7	-0.0812555	3.82*10-3	Hypomethylation	Yes	No
cg27436995	FBXL16	-0.0812241	1.87*10-2	Hypomethylation	Yes	No
cg27635110	MYT1L	-0.0809944	9.72*10-4	Hypomethylation	Yes	No
cg09662798	CASKIN2	-0.0791353	1.01*10-7	Hypomethylation	Yes	Yes
cg23304023	TACC2	-0.0789393	7.67*10-3	Hypomethylation	Yes	No
cg17613924	HRNBP3	-0.0781147	1.17*10-3	Hypomethylation	Yes	No
cg08493051	-	-0.0772317	1.06*10-5	Hypomethylation	Yes	No
cg26097381	HSPA1L	-0.076845	1.03*10-4	Hypomethylation	Yes	Yes
cg11792281	NLK	-0.0761992	2.60*10-3	Hypomethylation	Yes	No
cg26024424	-	-0.0752821	1.73*10-3	Hypomethylation	Yes	No
1 Based on Genome Reference Consortium Human Build 37 (GRCh37) hg19;2 It represents the difference in beta between the presence and absence of Munro's microabscess from 21 fresh samples.
