# Supplementary material for: Genome-wide DNA methylation of Munro’s microabscess reveals the epigenetic regulation in the pathogenesis of psoriasis
Source: Front Immunol. 2022 Dec 8;13:1057839. doi: 10.3389/fimmu.2022.1057839 (PMC9773074; doi:10.3389/fimmu.2022.1057839)
Supplement: Supplementary file 3 [file Table_2.xlsx]

## Sheet: Sheet 1
Supplementary Table 2: GO enrichment for 413 genes mapped by 647 DMSs
ID	Description	Gene Ratio	p value	p.adjust value	q value	gene ID	Count
GO:0005925	focal adhesion	19/413	7.22*10-5	0.019856	0.0190942	CAV3/CLASP1/EGFR/ENAH/FES/GAK/MDC1/MYH9/PI4KA/PIP5K1A/PPFIA1/PROCR/RPL18/RRAS2/RSU1/SRC/SVIL/TNS3/ZFYVE21	19
GO:0030055	cell-substrate junction	19/413	9.28*10-5	0.019856	0.0190942	CAV3/CLASP1/EGFR/ENAH/FES/GAK/MDC1/MYH9/PI4KA/PIP5K1A/PPFIA1/PROCR/RPL18/RRAS2/RSU1/SRC/SVIL/TNS3/ZFYVE21	19
