# Supplementary material for: Genome-wide DNA methylation of Munro’s microabscess reveals the epigenetic regulation in the pathogenesis of psoriasis
Source: Front Immunol. 2022 Dec 8;13:1057839. doi: 10.3389/fimmu.2022.1057839 (PMC9773074; doi:10.3389/fimmu.2022.1057839)
Supplement: Supplementary file 4 [file Table_3.xlsx]

## Sheet: Sheet2
Supplementary Table 3: Information on 19 genes enriched by Go analysis and their matching probes
Probe	Gene symbol1	DeltaBeta2	adjust_Pvalue	Feature3	CpG4
cg19544510	CAV3	-0.213566	0.0213418	Body	opensea
cg16745091	CLASP1	-0.0982481	0.023892	Body	opensea
cg24723373	EGFR	-0.0965255	0.04954	Body	opensea
cg25195309	ENAH	-0.124855	0.0287707	Body	opensea
cg16976547	FES	-0.120927	0.0175951	Body	opensea
cg03041730	GAK	-0.0531312	0.0418728	Body	shelf
cg03791799	MDC1	-0.0936946	0.0369486	TSS1500	shore
cg24423424	MYH9	0.0460122	0.0469557	Body	island
cg10568796	PI4KA	-0.13997	0.0258531	5'UTR	opensea
cg06936779	PIP5K1A	-0.233574	0.0287707	5'UTR	island
cg19060203	PPFIA1	-0.0930869	0.0339613	Body	opensea
cg23101469	PROCR	-0.125645	0.0221228	TSS1500	shelf
cg16116973	PROCR	-0.102494	0.0431429	TSS200	shelf
cg23047792	RPL18	-0.0387418	0.0317809	TSS200	island
cg17509893	RRAS2	-0.0916346	0.0338481	Body	opensea
cg26547359	RSU1	-0.0719856	0.041845	TSS200	island
cg01161919	SRC	-0.0650369	0.0277476	Body	opensea
cg26868306	SVIL	0.122516	0.0155543	Body	opensea
cg11203616	TNS3	-0.0951228	0.0339613	5'UTR	island
cg11717738	ZFYVE21	-0.0592378	0.0474143	Body	shore
cg06946814	ZFYVE21	-0.135528	0.0296401	Body	island
1 Based on Genome Reference Consortium Human Build 37 (GRCh37) hg19;2It represents the difference in beta between the presence and absence of Munro's microabscess; 3Distribution across the genome; 4Distribution in CpG regions.
