# Supplementary material for: Genome-wide DNA methylation of Munro’s microabscess reveals the epigenetic regulation in the pathogenesis of psoriasis
Source: Front Immunol. 2022 Dec 8;13:1057839. doi: 10.3389/fimmu.2022.1057839 (PMC9773074; doi:10.3389/fimmu.2022.1057839)
Supplement: Supplementary file 5 [file Table_4.xlsx]

## Sheet: Sheet1
Supplementary Table 4: Correlation between methylation and gene expression
Probe	Gene symbol1	P_value	Correlation coefficient
cg26853064	CFDP1	0.03	-0.49
cg13663667	SIRT6	0.024	-0.502
cg12946690	SMG6	0.005	-0.601
cg26429042	TRAPPC9	0.035	-0.473
cg14779990	HSD17B7	0.01	-0.56
cg09394666	KIAA0415	0.023	-0.505
1 Based on Genome Reference Consortium Human Build 37 (GRCh37) hg19
